# Supplementary material for: Rapid and Online Microvolume Flow-Through Dialysis Probe for Sample Preparation in Veterinary Drug Residue Analysis
Source: Sensors (Basel). 2024 Jun 19;24(12):3971. doi: 10.3390/s24123971 (PMC11207326; doi:10.3390/s24123971)
Supplement: Supplementary file 1 [file sensors-24-03971-s001.zip]

Archive with 1 entries (1 files):
- sensors-3047308-supplementary.pdf
